# Supplementary material for: Mushroom-Derived Novel Selenium Nanocomposites’ Effects on Potato Plant Growth and Tuber Germination
Source: Molecules. 2022 Jul 11;27(14):4438. doi: 10.3390/molecules27144438 (PMC9321743; doi:10.3390/molecules27144438)
Supplement: Supplementary file 1 [file molecules-27-04438-s001.zip]

Archive with 1 entries (1 files):
- molecules-1756360-supplementary.pdf
